# Supplementary material for: Low Prevalence of SARS-CoV-2 Antibodies in Canine and Feline Serum Samples Collected during the COVID-19 Pandemic in Hong Kong and Korea
Source: Viruses. 2023 Feb 20;15(2):582. doi: 10.3390/v15020582 (PMC9967295; doi:10.3390/v15020582)
Supplement: Supplementary file 1 [file viruses-15-00582-s001.zip]

Archive with 1 entries (1 files):
- viruses-2187248-supplementary.xlsx
