# Supplementary material for: Low Prevalence of SARS-CoV-2 Antibodies in Canine and Feline Serum Samples Collected during the COVID-19 Pandemic in Hong Kong and Korea
Source: Viruses. 2023 Feb 20;15(2):582. doi: 10.3390/v15020582 (PMC9967295; doi:10.3390/v15020582)
Supplement: Supplementary file 1 [file viruses-15-00582-s001.zip › viruses-2187248-supplementary.xlsx]

## Sheet: Table S1
Table S1. Serological results of feline samples by sVNT and RBD-ELISA
Sample ID	sVNT*	RBD-ELISA**
H-C262	32.35	2.3358
H-C482	21.17	2.1374
H-C305	25.91	1.9453
H-C201	36.59	1.7728
H-C467	22.14	1.7213
H-C162	30.56	1.5594
H-C499	27.8	1.1925
H-C461	30.46	1.1534
H-C303	28.12	1.078
H-C485	31.85	1.0533
H-C487	24.62	1.0157
H-C023	20.34	0.8886
H-C254	38.75	0.8261
H-C145	23.01	0.8148
H-C266	30.1	0.7659
H-C444	37.41	0.6797
H-C476	20.16	0.6741
H-C152	29.68	0.6688
H-C348	26.46	0.6673
H-C362	20.25	0.6414
H-C349	20.94	0.6063
H-C471	27.01	0.6063
155961	35.71	0.5121
157747	12.75	1.3875
159493	28.21	1.3837
155721	24.94	1.1161
153761	22.87	0.946
161328	21.45	0.8761
157388	15.92	0.7904
154002	19.24	0.7064
156542	13.02	0.6497
151350	23.7	0.6322
152039	24.48	0.6111
160784	27.75	0.5936
157407	24.8	0.592
161141	19.24	0.5803
AVID 036548372	3.73	0.6672
* Positive: >20% inhibition
**Positive: OD450 >0.564

## Sheet: Table S2
Table S2. Serological results of canine samples by sVNT and RBD-ELISA
Sample ID	sVNT	RBD-ELISA
H-D133	3.1	2.4787
H-D227	-4.66	2.2766
H-D392	7.78	1.267
H-D229	1.9	1.1236
H-D230	14.35	0.9233
H-D234	-1.77	0.888
H-D303	23.92	0.8879
H-D030	4.85	0.8197
H-D232	1.52	0.7736
H-D299	1.24	0.7418
H-D161	7.63	0.7322
H-D416	-2.73	0.7299
H-D353	16.44	0.6595
H-D185	3.71	0.6484
H-D091	2.19	0.6448
H-D059	0.89	0.6375
H-D331	-5.38	0.6322
H-D238	1.24	0.5788
H-D233	5.83	0.5764
H-D156	1.14	0.533
H-D306	-2.09	0.5323
H-D323	-0.98	0.5112
H-D196	3.36	0.5072
H-D489	2.87	0.4938
H-D480	-0.1	0.4898
H-D390	2.01	0.4866
H-D224	-2.85	0.4788
H-D410	-0.2	0.475
H-D136	2.57	0.4602
H-D343	-2.69	0.4566
H-D139	-6.91	0.4563
H-D221	4.47	0.4447
H-D290	-0.29	0.4431
H-D251	1.17	0.4382
H-D016	3.36	0.4321
H-D116	2.41	0.4308
121748	4.12	2.1353
162303	1.82	1.8896
133908	5.12	1.8631
161704	12.58	1.7547
160332	1.46	1.4762
76394	0.85	1.3218
140953	-1.65	1.2966
121145	2.26	1.1936
159554	0.22	1.1493
97619	3.8	1.1356
161191	5.36	1.1324
162112	12.01	1.0591
159435	5.58	1.035
94265	-0.25	0.9134
141859	7.54	0.9035
161797	5.91	0.8932
159288	1.27	0.8913
160939	1.46	0.8865
78567	1.93	0.8678
127150	1.95	0.8608
156655	3.04	0.8603
62919	0.08	0.7982
158872	0.32	0.7745
103501	1.84	0.731
143691	3.03	0.721
160353	4.76	0.7178
157710	1.43	0.7086
135190	2.61	0.6908
69291	4.46	0.6841
161785	-3.77	0.6667
124453	0.35	0.6491
162091	-3.29	0.618
161678	3.88	0.6112
161590	6.02	0.6028
162611	-0.86	0.5909
154234	-0.74	0.5851
94591	10.04	0.5712
135909	5.2	0.5584
138843	0.03	0.5446
65486	4.26	0.5397
158589	7.07	0.5247
68351	-0.06	0.5205
162893	4.46	0.507
162462	3.3	0.4909
140066	-0.55	0.4893
143392	5.14	0.4887
160123	0.47	0.4776
140385	6.16	0.4753
155978	13.75	0.4708
154940	-1.24	0.4601
70490	7.07	0.4567
147074	3.55	0.4566
151728	-4.21	0.441
162352	1.35	0.4251
155655	6.52	0.4204
* Positive: >20% inhibition
**Positive: OD450 >1.762
